# Supplementary material for: Assessing Impacts of Additives on Particulate Matter and Volatile Organic Compounds Produced from the Grilling of Meat
Source: Foods. 2022 Mar 14;11(6):833. doi: 10.3390/foods11060833 (PMC8953238; doi:10.3390/foods11060833)
Supplement: Supplementary file 1 [file foods-11-00833-s001.zip]

Archive with 1 entries (1 files):
- foods-1480614-supplementary.pdf
